# Supplementary material for: A Principal Component of Quality-of-Life Measures Is Associated with Survival: Validation in a Prospective Cohort of Lung Cancer Patients Treated with Stereotactic Body Radiation Therapy
Source: Cancers (Basel). 2021 Sep 10;13(18):4542. doi: 10.3390/cancers13184542 (PMC8469499; doi:10.3390/cancers13184542)
Supplement: Supplementary file 1 [file cancers-13-04542-s001.zip]

Archive with 1 entries (1 files):
- cancers-1333159-supplementary.pdf
